# Supplementary material for: Expanded molecular evidence of soil-transmitted helminth and Schistosoma spp. infections in Myanmar schoolchildren: A qPCR update
Source: PLoS Negl Trop Dis. 2026 May 26;20(5):e0014384. doi: 10.1371/journal.pntd.0014384 (PMC13235887; doi:10.1371/journal.pntd.0014384)
Supplement: S1 File — Column A lists the sample number, and Column B provides notes on sample preparation. Columns C and D contain the Ct values and P/N results, respectively, for Ascaris lumbricoides qPCR, while Columns E and F report the same for Trichuris trichiura. Columns G and H present Ct values and P/N outcomes for Ancylostoma spp., and Columns I and J for Necator americanus. Columns K and L contain Ct values and P/N results for Strongyloides spp. using the Llewellyn assay, and Columns M and N provide the corresponding data for Strongyloides stercoralis using the Pilotte assay. Columns O and P report Ct values and P/N calls for Schistosoma spp. using the Halili assay, and Columns Q and R provide Ct values and P/N results for Schistosoma spp. using the Adisakwattana assay. (XLSX) [file pntd.0014384.s001.xlsx]

## Sheet: Sheet1
Saple	Notes	Ascaris_ct	Ascaris_Result	Trich_ct	Trich_Result	Ancy_ct	Ancy_Result	Necator_ct	Necator_Result	Strongy SL_Ct	Strongy_Result	Strongy Pilotte_ct	Strongy Pilotte_result	Schisto_H Ct	Schisto_H Result	S.mekongi P Ct	S.mekongi_P Result
1		.	N	29.3967	P	.	N	.	N	.	N	.	N	.	N	.	N
2		26.6167	P	30.26	P	.	N	.	N	.	N	.	N	.	N	.	N
3		26.1033	P	30.98	P	.	N	.	N	.	N	.	N	.	N	.	N
4		.	N	31.055	P	.	N	.	N	.	N	.	N	.	N	.	N
6		.	N	.	N	.	N	.	N	.	N	.	N	.	N	.	N
7		27.1167	P	30.2267	P	.	N	.	N	.	N	34.79	P	.	N	.	N
8		.	N	29.525	P	.	N	.	N	.	N	.	N	.	N	.	N
9		.	N	29.9467	P	.	N	.	N	.	N	.	N	.	N	.	N
10		29.5967	P	29.39	P	.	N	.	N	.	N	.	N	.	N	.	N
11		33.7833	P	29.2733	P	.	N	.	N	.	N	.	N	.	N	.	N
12		.	N	29.46	P	.	N	.	N	.	N	.	N	.	N	.	N
13		28.6033	P	29.5567	P	.	N	.	N	.	N	.	N	.	N	.	N
14		.	N	30.0033	P	.	N	.	N	.	N	.	N	.	N	.	N
15		.	N	.	N	.	N	.	N	.	N	.	N	.	N	.	N
16		.	N	29.32	P	.	N	.	N	.	N	.	N	.	N	.	N
17		.	N	.	N	.	N	.	N	.	N	.	N	.	N	.	N
18		.	N	29.27	P	.	N	.	N	.	N	.	N	.	N	.	N
19		26.5967	P	.	N	.	N	.	N	.	N	.	N	.	N	.	N
20		27.58	P	28.88	P	.	N	.	N	.	N	.	N	.	N	.	N
21		.	N	.	N	.	N	.	N	.	N	.	N	.	N	.	N
22		33.2133	P	29.53	P	24.8733	P	.	N	.	N	.	N	.	N	.	N
23		32.62	P	29.0433	P	.	N	.	N	.	N	.	N	.	N	.	N
24		30.7433	P	31.2433	P	.	N	.	N	.	N	.	N	.	N	.	N
25		.	N	29.2433	P	24.6433	P	.	N	.	N	.	N	.	N	.	N
26		.	N	31.19	P	.	N	.	N	.	N	32.89	P	.	N	.	N
27		.	N	.	N	.	N	5.515	P	.	N	.	N	.	N	.	N
28		23.95	P	29.4167	P	24.9933	P	.	N	.	N	.	N	.	N	.	N
29		29.9067	P	29.2967	P	.	N	.	N	.	N	.	N	.	N	.	N
30		.	N	.	N	.	N	.	N	.	N	.	N	.	N	.	N
31		32.81	P	29.5133	P	.	N	.	N	.	N	.	N	.	N	.	N
32		.	N	32.555	P	.	N	.	N	.	N	.	N	.	N	.	N
33		29.11	p	.	N	.	N	.	N	.	N	.	N	.	N	.	N
34		.	N	.	N	.	N	.	N	.	N	.	N	.	N	.	N
35		.	N	29.4467	P	.	N	.	N	.	N	.	N	.	N	.	N
36		.	N	.	N	.	N	.	N	.	N	.	N	.	N	.	N
37		33.865	P	.	N	.	N	.	N	.	N	.	N	.	N	.	N
38		.	N	29.2467	P	.	N	.	N	.	N	.	N	.	N	.	N
39		32.545	P	.	N	.	N	.	N	.	N	.	N	.	N	.	N
40		33.295	P	28.9767	P	.	N	.	N	.	N	.	N	.	N	.	N
41		27.8333	P	29.28	P	.	N	.	N	.	N	.	N	.	N	.	N
42		26.84	P	.	N	.	N	.	N	.	N	.	N	.	N	.	N
43		28.6733	P	29.2833	P	25.1	P	.	N	.	N	.	N	.	N	.	N
44		31.85	P	29.35	P	.	N	.	N	.	N	.	N	.	N	.	N
45		.	N	.	N	.	N	3.38333	P	.	N	.	N	.	N	.	N
46		33.005	P	29.2933	P	.	N	.	N	.	N	.	N	.	N	.	N
47		32.45	P	.	N	.	N	.	N	.	N	.	N	.	N	.	N
48		.	N	29.5267	P	.	N	.	N	.	N	.	N	.	N	.	N
49		33.7033	P	.	N	.	N	.	N	.	N	.	N	.	N	.	N
50		.	N	29.2567	P	.	N	.	N	.	N	.	N	.	N	.	N
51		27.2233	P	30.1433	P	.	N	.	N	.	N	.	N	.	N	.	N
52		31.82	P	29.2833	P	.	N	.	N	.	N	.	N	.	N	.	N
53		.	N	.	N	.	N	.	N	.	N	.	N	.	N	.	N
54		32.515	P	29.2767	P	.	N	.	N	.	N	.	N	.	N	.	N
55		.	N	29.0833	P	.	N	.	N	.	N	.	N	.	N	.	N
56		30.21	P	29.3333	P	.	N	.	N	.	N	.	N	.	N	.	N
57		31.745	P	.	N	.	N	.	N	.	N	.	N	.	N	.	N
58		25.355	P	29.7333	P	.	N	.	N	.	N	.	N	.	N	.	N
59		24.165	P	.	N	.	N	.	N	.	N	.	N	.	N	.	N
60		27.345	P	29.2	P	.	N	.	N	.	N	.	N	.	N	.	N
61		28.375	P	29.36	P	.	N	.	N	.	N	.	N	.	N	.	N
62		29.605	P	29.22	P	.	N	.	N	.	N	.	N	.	N	.	N
63		31.885	P	.	N	.	N	.	N	.	N	.	N	.	N	.	N
64		30.22	P	29.5833	P	.	N	.	N	.	N	.	N	.	N	.	N
65		.	N	.	N	.	N	.	N	.	N	.	N	.	N	.	N
66		.	N	.	N	.	N	.	N	.	N	.	N	.	N	.	N
67		27.99	P	29.1433	P	.	N	.	N	.	N	.	N	.	N	.	N
68		31.385	P	29.0967	P	.	N	.	N	.	N	.	N	.	N	.	N
69		.	N	29.3667	P	.	N	.	N	.	N	.	N	.	N	.	N
70		26.365	P	.	N	21.66	P	.	N	.	N	.	N	.	N	.	N
72		22.105	P	29.78	P	.	N	.	N	.	N	.	N	.	N	.	N
73		.	N	29.13	P	24.9	P	.	N	.	N	32.825	P	.	N	.	N
74		26.835	P	29.2	P	.	N	.	N	.	N	.	N	.	N	.	N
75		26.6867	P	.	N	.	N	.	N	.	N	.	N	.	N	.	N
76		.	N	.	N	.	N	.	N	.	N	.	N	.	N	.	N
77		.	N	29.885	P	.	N	2.485	P	.	N	.	N	.	N	.	N
78		.	N	29.8267	P	.	N	.	N	.	N	.	N	.	N	.	N
79		.	N	33.4	P	.	N	.	N	.	N	.	N	.	N	.	N
80		.	N	.	N	.	N	.	N	.	N	.	N	.	N	.	N
81		.	N	30.8367	P	.	N	.	N	.	N	34.225	P	.	N	.	N
82		.	N	30.42	P	.	N	.	N	.	N	.	N	.	N	.	N
83		.	N	29.73	P	.	N	.	N	.	N	.	N	.	N	.	N
84		26.945	P	29.0967	P	.	N	.	N	.	N	.	N	.	N	.	N
85		.	N	28.8833	P	.	N	.	N	.	N	.	N	.	N	.	N
86		.	N	28.995	P	.	N	.	N	.	N	.	N	.	N	.	N
87	<sample	24.505	P	28.115	P	.	N	.	N	.	N	.	N	.	N	.	N
88	<sample	23.255	P	24.905	P	.	N	.	N	.	N	34.15	P	.	N	.	N
89	<sample	26.65	P	24.525	P	24.7467	P	.	N	.	N	.	N	.	N	.	N
90	<sample	.	N	27.445	P	.	N	.	N	.	N	.	N	.	N	.	N
92	<sample	27.325	P	26.015	P	24.9133	P	.	N	.	N	.	N	.	N	.	N
93	<sample	29.255	P	29.46	P	.	N	.	N	.	N	32.56	P	.	N	.	N
94	<sample	27.48	P	28.7167	P	.	N	.	N	.	N	.	N	.	N	.	N
95	<sample	28.38	P	28.8767	P	.	N	.	N	.	N	.	N	.	N	.	N
96	<sample	33.61	P	31.205	P	.	N	.	N	.	N	.	N	.	N	.	N
97	<sample	.	N	29.06	P	.	N	.	N	.	N	.	N	.	N	.	N
98	<sample	.	N	29.885	P	.	N	.	N	.	N	.	N	.	N	.	N
99	<sample	31.3667	P	29.28	P	.	N	.	N	.	N	.	N	.	N	.	N
100		25.0233	P	.	N	.	N	.	N	.	N	.	N	.	N	.	N
101		25.705	P	28.5433	P	.	N	.	N	.	N	.	N	.	N	.	N
102		.	N	.	N	.	N	.	N	.	N	.	N	.	N	.	N
103		23.025	P	28.21	P	.	N	.	N	.	N	.	N	.	N	.	N
104		27.695	P	28.3067	P	.	N	.	N	.	N	.	N	.	N	.	N
105		.	N	26.195	P	.	N	.	N	.	N	.	N	.	N	.	N
106		21.005	P	.	N	24.94	P	.	N	.	N	.	N	.	N	.	N
107		.	N	24.18	P	24.9633	P	.	N	.	N	.	N	.	N	.	N
109		23.18	P	26.1233	P	.	N	.	N	.	N	.	N	.	N	.	N
110		27.135	P	26.385	P	.	N	.	N	.	N	.	N	.	N	.	N
111		.	N	24.94	P	.	N	.	N	.	N	.	N	.	N	.	N
112	<sample	32.435	P	27.025	P	.	N	.	N	.	N	.	N	.	N	.	N
113		29.62	P	27.8567	P	.	N	.	N	.	N	.	N	.	N	.	N
114	<sample	27.665	P	27.975	P	.	N	.	N	.	N	.	N	.	N	.	N
115		.	N	29.9467	P	.	N	.	N	.	N	.	N	.	N	.	N
116		.	N	.	N	.	N	.	N	.	N	.	N	.	N	.	N
117		28.2367	P	30.6067	P	.	N	.	N	.	N	.	N	.	N	.	N
118		24.73	P	.	N	.	N	.	N	.	N	.	N	.	N	.	N
120	<sample	20.13	P	29.0267	P	25.61	P	.	N	.	N	.	N	.	N	.	N
121	<sample	22.23	P	27.4133	P	.	N	.	N	.	N	.	N	36.02	P	.	N
122	<sample	22.07	P	29.1133	P	.	N	.	N	.	N	.	N	.	N	.	N
123	<sample	20.48	P	28.945	P	.	N	.	N	.	N	.	N	.	N	.	N
124	<sample	33.26	P	28.6033	P	23.78	P	.	N	.	N	.	N	.	N	.	N
125	<sample	24.81	P	29.36	P	24.85	P	.	N	.	N	.	N	.	N	.	N
126	<sample	.	N	30.155	P	.	N	.	N	.	N	.	N	.	N	.	N
127	<sample	.	N	30.295	P	.	N	.	N	.	N	.	N	.	N	.	N
128	<sample	34.35	P	29.3167	P	24.645	P	.	N	.	N	.	N	.	N	.	N
129		.	N	.	N	23.41	P	.	N	35.085	P	30.805	P	.	N	.	N
130	<sample	33.925	P	29.43	P	24.785	P	.	N	.	N	.	N	.	N	.	N
131		.	N	29.2767	P	.	N	.	N	.	N	.	N	.	N	.	N
132		34.525	P	28.9267	P	24.8033	P	.	N	.	N	.	N	.	N	.	N
133		33.54	P	28.61	P	24.8067	P	.	N	.	N	.	N	.	N	.	N
134	<sample	26.4833	P	28.55	P	24.5067	P	.	N	.	N	.	N	.	N	.	N
135	<sample	27.7233	P	28.6333	P	24.55	P	.	N	.	N	.	N	.	N	.	N
136		33.31	P	28.7867	P	24.8267	P	.	N	.	N	.	N	.	N	.	N
137		.	N	29.2433	P	.	N	.	N	.	N	.	N	.	N	.	N
138	<sample	.	N	.	N	.	N	.	N	.	N	.	N	.	N	.	N
139		33.29	P	28.4967	P	24.2633	P	.	N	.	N	.	N	.	N	.	N
140		.	N	.	N	21.06	P	.	N	.	N	.	N	.	N	.	N
141		.	N	28.4933	P	24.9133	P	.	N	.	N	.	N	.	N	.	N
142		.	N	.	N	.	N	.	N	.	N	.	N	.	N	.	N
143	<sample	33.7633	P	28.1533	P	24.5333	P	.	N	.	N	.	N	.	N	.	N
144		.	N	.	N	.	N	.	N	.	N	.	N	.	N	.	N
146		29.41	P	28.3667	P	24.59	P	.	N	.	N	.	N	.	N	.	N
147		.	N	30.08	P	.	N	.	N	.	N	.	N	.	N	.	N
148		32.9533	P	28.5767	P	23.6133	P	.	N	.	N	.	N	.	N	.	N
149		.	N	29.8933	P	.	N	.	N	.	N	.	N	.	N	.	N
150		.	N	.	N	.	N	.	N	.	N	.	N	.	N	.	N
151	<sample	32.73	P	28.8133	P	24.0967	P	.	N	.	N	.	N	.	N	.	N
152	<sample	.	N	28.64	P	24.3533	P	.	N	.	N	.	N	.	N	.	N
153		.	N	.	N	.	N	.	N	.	N	.	N	.	N	.	N
154	<sample	.	N	28.75	P	24.8633	P	.	N	.	N	.	N	.	N	.	N
155		.	N	30.72	P	.	N	.	N	.	N	.	N	.	N	.	N
156		.	N	.	N	.	N	.	N	.	N	.	N	.	N	.	N
157		.	N	.	N	.	N	.	N	.	N	.	N	.	N	.	N
158		34.16	P	28.6733	P	24.9033	P	.	N	.	N	34.01	P	.	N	.	N
159		.	N	.	N	.	N	.	N	.	N	.	N	.	N	.	N
160		.	N	.	N	.	N	.	N	.	N	.	N	.	N	.	N
161	<sample	.	N	28.4133	P	24.64	P	.	N	.	N	.	N	.	N	.	N
162		.	N	.	N	.	N	.	N	.	N	.	N	.	N	.	N
163		33.375	P	28.25	P	24.09	P	.	N	.	N	.	N	.	N	.	N
164		.	N	28.39	P	24.7967	P	.	N	.	N	.	N	.	N	.	N
165		.	N	.	N	.	N	.	N	.	N	.	N	.	N	.	N
166	<sample	32.73	P	28.6633	P	24.1333	P	.	N	.	N	34.34	P	.	N	.	N
167	<sample	33.6867	P	28.65	P	24.15	P	.	N	.	N	.	N	.	N	.	N
168	<sample	.	N	.	N	.	N	.	N	.	N	.	N	.	N	.	N
169	<sample	33.4067	P	28.5267	P	24.2733	P	.	N	.	N	.	N	.	N	.	N
170		.	N	34.735	P	.	N	.	N	.	N	.	N	.	N	.	N
172	<sample	.	N	.	N	.	N	.	N	.	N	.	N	.	N	.	N
173	<sample	34.32	P	28.4367	P	24.73	P	.	N	.	N	.	N	.	N	.	N
174	<sample	.	N	29.1833	P	.	N	.	N	.	N	.	N	.	N	.	N
175	<sample	33.355	P	28.56	P	24.19	P	.	N	.	N	.	N	.	N	.	N
176		.	N	.	N	.	N	.	N	.	N	.	N	.	N	.	N
177		32.78	P	28.54	P	24.0067	P	.	N	.	N	.	N	.	N	.	N
178	<sample	34.08	P	28.4267	P	24.2133	P	.	N	.	N	.	N	.	N	.	N
179	<sample	32.42	P	28.6667	P	24.02	P	.	N	.	N	.	N	.	N	.	N
180		.	N	.	N	.	N	.	N	.	N	.	N	.	N	.	N
181	<sample	32.21	P	29.0667	P	24.4667	P	.	N	.	N	.	N	.	N	.	N
182		.	N	.	N	.	N	.	N	.	N	.	N	.	N	.	N
183	<sample	33.7	P	28.3967	P	24.1767	P	.	N	.	N	.	N	.	N	.	N
184	<sample	32.5233	P	28.7167	P	24.0233	P	.	N	.	N	.	N	.	N	.	N
185	<sample	33.23	P	28.48	P	24.3133	P	.	N	.	N	.	N	.	N	.	N
186		.	N	.	N	.	N	.	N	.	N	.	N	.	N	.	N
187		33.2667	P	28.75	P	24.5267	P	.	N	.	N	.	N	.	N	.	N
188		.	N	.	N	.	N	.	N	.	N	.	N	.	N	.	N
189		.	N	.	N	.	N	.	N	.	N	.	N	.	N	.	N
190		32.8367	P	28.4667	P	24.0067	P	.	N	.	N	.	N	.	N	.	N
191	<sample	32.72	P	28.3733	P	23.8167	P	.	N	.	N	.	N	.	N	.	N
192	<sample	32.375	P	28.6567	P	24.2533	P	.	N	.	N	.	N	.	N	.	N
193		.	N	.	N	.	N	.	N	.	N	.	N	.	N	.	N
194	<sample	33.7867	P	29.09	P	24.5533	P	.	N	.	N	.	N	.	N	.	N
196		32.6	P	28.4667	P	23.7933	P	.	N	.	N	.	N	.	N	.	N
197	<sample	.	N	28.525	P	.	N	.	N	.	N	.	N	.	N	.	N
198		.	N	31.38	P	.	N	.	N	.	N	.	N	.	N	.	N
199		32.435	P	.	N	.	N	.	N	.	N	.	N	.	N	.	N
200	<sample	.	N	28.96	P	.	N	.	N	.	N	.	N	.	N	.	N
201	<sample	32.49	P	29.0767	P	24.28	P	.	N	.	N	.	N	.	N	.	N
202		.	N	30.935	P	.	N	.	N	.	N	.	N	.	N	.	N
203		.	N	.	N	.	N	.	N	.	N	.	N	.	N	.	N
204		.	N	29.4367	P	.	N	.	N	.	N	.	N	.	N	.	N
205		.	N	29.27	P	.	N	.	N	.	N	.	N	.	N	.	N
206	<sample	.	N	28.9167	P	24.9433	P	.	N	.	N	.	N	.	N	.	N
207		33.7867	P	28.2967	P	23.81	P	.	N	.	N	.	N	.	N	.	N
209		29.5	P	28.08	P	.	N	.	N	.	N	.	N	.	N	.	N
210		32.555	P	28.87	P	24.4333	P	.	N	.	N	.	N	.	N	.	N
211	<sample	24.115	P	24.145	P	23.6667	P	.	N	.	N	.	N	.	N	.	N
212	<sample	23.6	P	23.865	P	23.4233	P	.	N	.	N	.	N	.	N	.	N
213	<sample	26.725	P	27.16	P	24.02	P	.	N	.	N	.	N	.	N	.	N
214	<sample	25.7633	P	25.6767	P	24.26	P	.	N	.	N	.	N	.	N	.	N
215		25.21	P	25.47	P	23.7533	P	.	N	.	N	.	N	.	N	.	N
216	<sample	27.685	P	28.12	P	.	N	.	N	.	N	.	N	.	N	.	N
217	<sample	27.38	P	28.0133	P	24.4133	P	.	N	.	N	.	N	.	N	.	N
218	<sample	30.835	P	28.19	P	24.0733	P	.	N	.	N	.	N	.	N	.	N
219	<sample	.	N	30.24	P	.	N	.	N	.	N	.	N	.	N	.	N
220		28.25	P	28.17	P	.	N	.	N	.	N	.	N	.	N	.	N
221	<sample	.	N	29.075	P	.	N	.	N	.	N	.	N	.	N	.	N
222		.	N	28.4867	P	24.9733	P	.	N	.	N	.	N	.	N	.	N
223		.	N	.	N	.	N	.	N	.	N	.	N	.	N	.	N
224		32.585	P	27.8	P	24.4367	P	.	N	.	N	.	N	.	N	.	N
225		.	N	.	N	.	N	.	N	.	N	.	N	.	N	.	N
226	<sample	24.18	P	27.44	P	24.49	P	.	N	.	N	.	N	.	N	.	N
227	<sample	24.69	P	26.29	P	.	N	.	N	.	N	.	N	.	N	.	N
228	<sample	25.355	P	25.445	P	24.1167	P	.	N	.	N	.	N	.	N	.	N
229		19.98	P	19.97	P	23.8	P	.	N	.	N	.	N	.	N	.	N
230	<sample	23.795	P	23.52	P	23.89	P	.	N	.	N	.	N	.	N	.	N
231	<sample	25.765	P	25.2933	P	24.1833	P	.	N	.	N	.	N	.	N	.	N
232	<sample	25.56	P	25.7	P	23.885	P	.	N	.	N	.	N	.	N	.	N
233	<sample	23.825	P	24.28	P	24.2267	P	.	N	.	N	.	N	.	N	.	N
234		26.01	P	27.86	P	24.57	P	.	N	.	N	30.87	P	.	N	.	N
235	<sample	27.825	P	27.1833	P	.	N	.	N	.	N	.	N	.	N	.	N
236	<sample	27.535	P	27.325	P	.	N	.	N	.	N	.	N	.	N	.	N
237		.	N	28.93	P	23.65	P	.	N	.	N	.	N	.	N	.	N
238		.	N	.	N	.	N	.	N	.	N	.	N	.	N	.	N
239		28.99	P	29.24	P	.	N	.	N	.	N	.	N	.	N	.	N
240	<sample	.	N	.	N	.	N	.	N	.	N	.	N	.	N	.	N
241		30.01	P	28.26	P	24.6433	P	.	N	.	N	.	N	30.5633	P	.	N
242		25.13	P	25.68	P	24.7	P	.	N	.	N	.	N	.	N	.	N
243	<sample	33.3767	P	28.41	P	24.3867	P	.	N	.	N	.	N	.	N	.	N
244		.	N	28.08	P	.	N	.	N	.	N	.	N	.	N	.	N
245	<sample	32.55	P	28.78	P	23.7933	P	.	N	.	N	.	N	.	N	.	N
246	<sample	32.7267	P	28.2467	P	23.61	P	.	N	.	N	.	N	.	N	.	N
247		34.855	P	.	N	.	N	.	N	.	N	.	N	.	N	.	N
248		.	N	.	N	.	N	.	N	.	N	.	N	.	N	.	N
249		34.845	P	.	N	.	N	.	N	.	N	.	N	.	N	.	N
250		.	N	.	N	.	N	.	N	.	N	.	N	.	N	.	N
251		.	N	.	N	.	N	.	N	.	N	.	N	.	N	.	N
252	<sample	.	N	.	N	.	N	.	N	.	N	.	N	.	N	.	N
253	<sample	33.875	P	.	N	.	N	.	N	.	N	.	N	.	N	.	N
254		33.905	P	.	N	.	N	.	N	.	N	.	N	.	N	.	N
255		.	N	.	N	.	N	.	N	.	N	.	N	.	N	.	N
256		34.065	P	.	N	.	N	.	N	.	N	.	N	.	N	.	N
257		.	N	.	N	.	N	.	N	.	N	.	N	.	N	.	N
258		.	N	.	N	.	N	.	N	.	N	.	N	.	N	.	N
259		.	N	.	N	.	N	.	N	.	N	.	N	.	N	.	N
260		34.855	P	.	N	.	N	.	N	.	N	.	N	.	N	.	N
261		.	N	.	N	.	N	.	N	.	N	.	N	.	N	.	N
262		.	N	.	N	.	N	.	N	.	N	.	N	.	N	.	N
263	<sample	.	N	.	N	.	N	.	N	.	N	.	N	.	N	.	N
264	<sample	32.86	P	.	N	.	N	.	N	.	N	.	N	.	N	.	N
265		34.725	P	.	N	.	N	.	N	.	N	.	N	.	N	.	N
266	<sample	.	N	.	N	.	N	.	N	.	N	33.21	P	.	N	.	N
267	<sample	34.2	P	.	N	.	N	.	N	.	N	.	N	.	N	.	N
268	<sample	.	N	.	N	.	N	.	N	.	N	.	N	.	N	.	N
269		.	N	.	N	.	N	.	N	.	N	.	N	.	N	.	N
270		.	N	.	N	.	N	.	N	.	N	.	N	.	N	.	N
271		.	N	.	N	.	N	.	N	.	N	.	N	.	N	.	N
272	<sample	33.68	P	.	N	.	N	.	N	.	N	.	N	.	N	.	N
273		.	N	.	N	.	N	.	N	.	N	30.855	p	.	N	.	N
