# Supplementary material for: Expanded molecular evidence of soil-transmitted helminth and Schistosoma spp. infections in Myanmar schoolchildren: A qPCR update
Source: PLoS Negl Trop Dis. 2026 May 26;20(5):e0014384. doi: 10.1371/journal.pntd.0014384 (PMC13235887; doi:10.1371/journal.pntd.0014384)
Supplement: S2 File — It includes cycle threshold (Ct) values generated across serial dilutions of S. mekongi genomic DNA. (XLSX) [file pntd.0014384.s002.xlsx]

## Sheet: Adisakwattana
Adisakwattana	Well	Fluor	Target	Content	Sample	Ct	SQ	Standard deviation of Ct	Average Ct
	A03	FAM		Std-01	1x10-1	15.93	0.1	0.16	16.09
	A04	FAM		Std-01		16.09	0.1
	A05	FAM		Std-01		16.25	0.1
	B03	FAM		Std-02	1x10-2	19.36	0.01	0.090185	19.4533
	B04	FAM		Std-02		19.46	0.01
	B05	FAM		Std-02		19.54	0.01
	C03	FAM		Std-03	1x10-3	23.27	0.001	0.0351188	23.2367
	C04	FAM		Std-03		23.2	0.001
	C05	FAM		Std-03		23.24	0.001
	D03	FAM		Std-04	1x10-4	27.03	0.0001	0.0802081	27.0367
	D04	FAM		Std-04		26.96	0.0001
	D05	FAM		Std-04		27.12	0.0001
	E03	FAM		Std-05	1x10-5	30.54	1e-05	0.15308	30.4467
	E04	FAM		Std-05		30.27	1e-05
	E05	FAM		Std-05		30.53	1e-05
	F03	FAM		Std-06	1x10-6	34.89	1e-06	0.812958	35.66
	F04	FAM		Std-06		35.58	1e-06
	F05	FAM		Std-06		36.51	1e-06
	G03	FAM		Std-07	1x10-7	N/A	1e-07	1.75362	38.47
	G04	FAM		Std-07		39.71	1e-07
	G05	FAM		Std-07		37.23	1e-07
	H03	FAM		Std-08	1x10-8	N/A	1e-08	#DIV/0!	#DIV/0!
	H04	FAM		Std-08		N/A	1e-08
	H05	FAM		Std-08		N/A	1e-08
	I03	FAM		Std-09	1x10-9	N/A	1e-09	#DIV/0!	#DIV/0!
	I04	FAM		Std-09		N/A	1e-09
	I05	FAM		Std-09		N/A	1e-09
	J03	FAM		Std-10	1x10-10	N/A	1e-10	#DIV/0!	#DIV/0!
	J04	FAM		Std-10		N/A	1e-10
	J05	FAM		Std-10		N/A	1e-10
	K03	FAM		NTC	NTC	N/A	N/A	#DIV/0!	#DIV/0!
	K04	FAM		NTC		N/A	N/A
	K05	FAM		NTC		N/A	N/A
	L03	FAM		NTC	NTC	N/A	N/A	#DIV/0!	#DIV/0!
	L04	FAM		NTC		N/A	N/A
	L05	FAM		NTC		N/A	N/A
	M03	FAM		NTC	NTC	N/A	N/A	#DIV/0!	#DIV/0!
	M04	FAM		NTC		N/A	N/A
	M05	FAM		NTC		N/A	N/A

## Sheet: Halili
	Well	Fluor	Target	Content	Sample	Ct	SQ	Standard deviation of Ct	Average Ct
	A19	FAM		Std-01	1x10-1	11.37	0.1	0.121655	11.51
	A20	FAM		Std-01		11.57	0.1
	A21	FAM		Std-01		11.59	0.1
	B19	FAM		Std-02	1x10-2	15.11	0.01	0.0929157	15.1733
	B20	FAM		Std-02		15.28	0.01
	B21	FAM		Std-02		15.13	0.01
	C19	FAM		Std-03	1x10-3	18.62	0.001	0.0896289	18.6667
	C20	FAM		Std-03		18.77	0.001
	C21	FAM		Std-03		18.61	0.001
	D19	FAM		Std-04	1x10-4	21.99	0.0001	0.0351188	21.9933
	D20	FAM		Std-04		22.03	0.0001
	D21	FAM		Std-04		21.96	0.0001
	E19	FAM		Std-05	1x10-5	24.9	1e-05	0.184481	25.1033
	E20	FAM		Std-05		25.15	1e-05
	E21	FAM		Std-05		25.26	1e-05
	F19	FAM		Std-06	1x10-6	28.51	1e-06	0.138564	28.35
	F20	FAM		Std-06		28.27	1e-06
	F21	FAM		Std-06		28.27	1e-06
	G19	FAM		Std-07	1x10-7	31.72	1e-07	0.182483	31.6
	G20	FAM		Std-07		31.39	1e-07
	G21	FAM		Std-07		31.69	1e-07
	H19	FAM		Std-08	1x10-8	34.31	1e-08	0.778802	34.8833
	H20	FAM		Std-08		35.77	1e-08
	H21	FAM		Std-08		34.57	1e-08
	I19	FAM		Std-09	1x10-9	38.17	1e-09	2.08087	36.5733
	I20	FAM		Std-09		37.33	1e-09
	I21	FAM		Std-09		34.22	1e-09
	J19	FAM		Std-10	1x10-10	39.1	1e-10	2.19263	37.2533
	J20	FAM		Std-10		37.83	1e-10
	J21	FAM		Std-10		34.83	1e-10
	K19	FAM		NTC	NTC	38.4	N/A	2.10011	36.915
	K20	FAM		NTC		N/A	N/A
	K21	FAM		NTC		35.43	N/A
	L19	FAM		NTC	NTC	39.4	N/A	3.47897	36.94
	L20	FAM		NTC		N/A	N/A
	L21	FAM		NTC		34.48	N/A
	M19	FAM		NTC	NTC	38.38	N/A	2.06356	37.29
	M20	FAM		NTC		38.58	N/A
	M21	FAM		NTC		34.91	N/A

## Sheet: Comparison
	Adisakwattana		Halili
Dilution	SD Ct	Average Ct	SD Ct	Average Ct	Ct difference
1x10-1	0.16	16.09	0.121655	11.51	4.58
1x10-2	0.090185	19.4533	0.0929157	15.1733	4.28
1x10-3	0.0351188	23.2367	0.0896289	18.6667	4.57
1x10-4	0.0802081	27.0367	0.0351188	21.9933	5.04333
1x10-5	0.15308	30.4467	0.184481	25.1033	5.34333
1x10-6	0.812958	35.66	0.138564	28.35	7.31
1x10-7	1.75362	38.47	0.182483	31.6	6.87
1x10-8	#DIV/0!	#DIV/0!	0.778802	34.8833	NA
1x10-9	#DIV/0!	#DIV/0!	2.08087	36.5733	NA
1x10-10	#DIV/0!	#DIV/0!	2.19263	37.2533	NA
NTC	#DIV/0!	#DIV/0!	2.10011	36.915	NA
NTC	#DIV/0!	#DIV/0!	3.47897	36.94	NA
NTC	#DIV/0!	#DIV/0!	2.06356	37.29	NA
